# Supplementary material for: ePeak: from replicated chromatin profiling data to epigenomic dynamics
Source: NAR Genom Bioinform. 2022 May 27;4(2):lqac041. doi: 10.1093/nargab/lqac041 (PMC9154330; doi:10.1093/nargab/lqac041)
Supplement: lqac041_Supplemental_Files [file lqac041_supplemental_files.zip]

Archive with 2 entries (2 files):
- ChIPseq analysis tools.xlsx
- ePeak_NARGAB_SupplementaryMethods.pdf
