# Supplementary material for: ePeak: from replicated chromatin profiling data to epigenomic dynamics
Source: NAR Genom Bioinform. 2022 May 27;4(2):lqac041. doi: 10.1093/nargab/lqac041 (PMC9154330; doi:10.1093/nargab/lqac041)
Supplement: lqac041_Supplemental_Files [file lqac041_supplemental_files.zip › ChIPseq analysis tools.xlsx]

## Sheet: Tools
Tool	Language	Experimental design	QA	Peak Calling	Narrow peaks	Broad peaks	Biological Replicates	Quantification	Normalization	Statistical Test	Annotation/Visualization	Tool version	Tool Homepage	PMID
ChIPflow	Snakemake & R	Multiple marks/factors	MultiQC report	MACS2	y	y	y	IP reads count over merged peaks	Different linear and non linear methods	DESeq2 or limma	-		https://gitlab.pasteur.fr/hub/chipflow/
DiffBind	R	Multiple marks/factors	-	-	y	y	y	IP reads count over merged peaks	DESeq2 or edgeR		Venn diagrams, PCA, MA or volcano plots, boxplots, heatmaps	Version 2.14.0 (2020)	http://bioconductor.org/packages/release/bioc/html/DiffBind.html
ChIPQC	R	Multiple marks/factors	MultiQC report and cross correlation metrics	-	-	-	-	-	-	-	QA metrics, PCA, boxplots, heatmaps, meta profiles over annotation	Version 1.22.0 (2020)	https://bioconductor.org/packages/release/bioc/html/ChIPQC.html
ChIPComp	R	Single mark/factor	-	-	y	n	y		Normalization with a Poisson distribution-based model (MAnorm-like)	Wald’s test followed by probability calculation using a Bayesian approach (LIMMA-like) plus an IP vs background modelling	-	Version 1.16.0 (2020)	https://bioconductor.org/packages/release/bioc/html/ChIPComp.html	https://doi.org/10.1093/bioinformatics/btv094
DBChip	R	Single mark/factor	-	-	y	n	y	IP reads count over merged peaks, corrected using INPUT reads	Median ratio (DESeq-like)	Generalized linear model with negative binomial distribution (edgeR-like)	-	Version 1.30.0 (2020)	https://bioconductor.org/packages/release/bioc/html/DBChIP.html
MMDiff	R	Single mark/factor	-	-	y	n	y		Geometrical mean (DESeq)	Kernel-based non-parametric test	-	Version 1.14.0 (2020)	http://bioconductor.org/packages/release/bioc/html/MMDiff2.html	https://doi.org/10.1186/1471-2164-14-826
MAnorm	R	Single mark/factor	-	-	y	y	n		Genome-wide MA plot combined with LOWESS. Regression on common peaks	Bayesian model approach	-	Paper Version	https://github.com/shao-lab/MAnorm	https://doi.org/10.1186/gb-2012-13-3-r16
SICER2	Python 3	Single mark/factor	-	Window based approach, merging windows in proximity closer than a defined gap size. Significance estimated by assuming a genome wide Poissonian distribution of IP and INPUT reads.	n	y	n	-	-	-	-	Version 2.0 (2019)	https://zanglab.github.io/SICER2/	https://doi.org/10.1093/bioinformatics/btp340
MACS2	Python	Single mark/factor	-	Window based approach, significance estimated by assuming a genome wide and local Poissonian distribution of IP reads. FDR calculated using INPUT reads.	y	y	n	IP reads count over peaks merged according to user defined gap sizes	Reads per million	Computation of log10 likelihood ratios and setting a pre-defined cutoff for the following comparisons: IP_Cond1 > IP_Cond2 and IP_Cond1 > INPUT_Cond1 IP_Cond1 < IP_Cond2 and IP_Cond2 > INPUT_Cond2 IP_Cond1 > INPUT_Cond1 and IP_Cond2 > INPUT_Cond2 and IP_Cond1 ⩬ IP_Cond2	-	Version 2.2.6 (2019)	https://github.com/taoliu/MACS/	https://doi.org/10.1186/gb-2008-9-9-r137
HOMER	Perl & C++	Single mark/factor	Estimation of approximate IP efficiency	Window based approach with local signal.	y	y	n	IP reads count over peaks provided by user	Total number of reads	Fold-change thresholding combined with a Poisson distribution based enrichment analysis	Annotation, co-occurence and enrichment analysis of selected peaks. Motif discovery. Metaprofiles and enrichment heatmaps.	Version 4.11 (2019)	http://homer.salk.edu/homer/index.html	https://doi.org/10.1016/j.molcel.2010.05.004
diffReps	Perl	Single mark/factor	-	Peak calling independent approach.	y	y	y	Sliding window approach, filtering low and high count windows using a median absolute deviation scheme.	Geometrical mean scheme (DESeq)	Significant differences: (i) G-test or Chi-square test, when no replicates; (ii) Exact negative binomial test (DESeq-like), when replicates available.	Annotation of differencial sites for model organisms in: promoter, genebody, genedesert, pericentromere, etc. Identification of dynamic chromatin hotspots.	Version 1.55.4 (2013)	https://github.com/shenlab-sinai/diffreps	https://doi.org/10.1371/journal.pone.0065598
MultiGPS	Java	Single factor	-	Expectation maximization learning scheme with multiple priors to optimise combination of multi-sample experiments	y	n	y	Joint multi-experiment model that considers the reads from all experiments	edgeR		-	Version 0.74 (2017)	https://github.com/seqcode/multigps	https://doi.org/10.1371/journal.pcbi.1003501
PePr	Python	Single mark/factor	-	Window based approach, significance estimated by assuming a negative binomial distribution of IP/INPUT reads.	y	y	y	IP reads count over windows, corrected using INPUT reads	Modified Trimmed Mean of M values (TMM) (edgeR-like)	Window based approach, significance estimated by assuming a negative binomial distribution of IP reads in each condition.	-	Version 1.1.10 (2017)	https://github.com/shawnzhangyx/PePr	https://doi.org/10.1093/bioinformatics/btu372
RSEG	C++	One or two marks	-	Identification of domain boundaries using a two-state (i.e. high/low modification) Hidden Markov Model (HMM). Significance estimated by assuming a negative binomial distribution of IP/INPUT reads.	n	y	n	-	-	NBDiff distribution is used to model read count differences between two conditions. For the simultaneous analysis of two histone modifications, a three-state (i.e. similar, condition1 > condition2, condition1 < condition2) HMM is used.	-	Version 0.4.9 (2015)	https://github.com/smithlabcode/rseg
